# Supplementary material for: Identification and Characterization of Verticillium nonalfalfae-Responsive MicroRNAs in the Roots of Resistant and Susceptible Hop Cultivars
Source: Plants (Basel). 2021 Sep 11;10(9):1883. doi: 10.3390/plants10091883 (PMC8471970; doi:10.3390/plants10091883)
Supplement: Supplementary file 1 [file plants-10-01883-s001.zip]

Archive with 1 entries (1 files):
- plants-1325539-supplementary.xlsx
